# Supplementary material for: Development and Validation of a Nomogram to Predict Overall Survival in Stage I–III Colorectal Cancer Patients after Radical Resection with Normal Preoperative Serum Carcinoembryonic Antigen
Source: Cancers (Basel). 2023 Nov 29;15(23):5643. doi: 10.3390/cancers15235643 (PMC10705739; doi:10.3390/cancers15235643)
Supplement: Supplementary file 1 [file cancers-15-05643-s001.zip]

Archive with 1 entries (1 files):
- cancers-2611674-supplementary.pdf
